# Supplementary material for: Optimization of Mechanosensitive Cross-Talk between Matrix Stiffness and Protein Density: Independent Matrix Properties Regulate Spreading Dynamics of Myocytes
Source: Cells. 2022 Jul 5;11(13):2122. doi: 10.3390/cells11132122 (PMC9265304; doi:10.3390/cells11132122)
Supplement: Supplementary file 1 [file cells-11-02122-s001.zip]

Archive with 1 entries (1 files):
- cells-1779530-supplementary.pdf
